# Supplementary material for: An axon-specific expression of HCN channels catalyzes fast action potential signaling in GABAergic interneurons
Source: Nat Commun. 2020 May 7;11:2248. doi: 10.1038/s41467-020-15791-y (PMC7206118; doi:10.1038/s41467-020-15791-y)
Supplement: Supplementary file 4 — Source Data [file 41467_2020_15791_MOESM4_ESM.xlsx]

## Sheet: Figure 1
Figs. 1c and 1d
	Data no.	Distance (µm)	g(h) density (pS µm^-2)
Dendrite	1	-350	-0.76949
	2	-243	0.155884
	3	-233	0.161839
	4	-227	-0.906283
	5	-178	-0.554445
	6	-67	-0.601473
	7	-39	-5.26873
	8	-10	-5.26463
Soma	9	0	0.77665
	10	0	-9.36894
	11	0	-6.58804
	12	0	-6.19487
	13	0	-0.12735
	14	0	-0.32913
	15	0	0.71599
	16	0	0.2985
Axon	17	20	16.0768
	18	24	0.79764
	19	25.5	8.716
	20	44.3	3.7169
	21	46	0.562043
	22	54	3.08729
	23	61	5.98232
	24	71	13.9567
	25	72	10.8156
	26	80.6	16.358
	27	84	5.3079
	28	86	4.04428
	29	89	11.9327
	30	89.3301	28.0998
	31	90	4.64731
	32	91	15.0763
	33	91.4616	7.51917
	34	95	13.9473
	35	95	14.1793
	36	96	11.546
	37	99	11.4063
	38	100	27.1198
	39	101	8.80384
	40	116	10.9784
	41	117	26.5234
	42	117	5.01368
	43	117.4	10.6398
	44	125	1.78981
	45	126	6.0415
	46	130	9.1146
	47	131.6	23.5404
	48	137	7.83286
	49	144	3.82533
	50	152	28.0504
	51	155	12.1112
	52	160.7	43.8606
	53	165	5.12989
	54	170	19.3396
	55	175	2.45353
	56	185	5.69601
	57	191.5	12.3932
	58	200	15.6086
	59	205	49.854
	60	212	5.74074
	61	215	11.9155
	62	236	7.46372
	63	268	16.3778
	64	320	22.2847

## Sheet: Figure 2
Fig. 2e
	AP frequency (Hz) @
	50 pA		100 pA		150 pA		200 pA		250 pA		300 pA		350 pA		400 pA		450 pA		500 pA		550 pA		600 pA		650 pA		700 pA		750 pA
Data no.	Control	ZD7288	Control	ZD7288	Control	ZD7288	Control	ZD7288	Control	ZD7288	Control	ZD7288	Control	ZD7288	Control	ZD7288	Control	ZD7288	Control	ZD7288	Control	ZD7288	Control	ZD7288	Control	ZD7288	Control	ZD7288	Control	ZD7288
1	0	0	0	0	0	0	0	0	30	0	60	20	100	30	130	30	170	50	200	90	250	110	270	130	280	130	300	160	310	170
2	0	0	0	0	0	0	0	10	0	40	40	60	50	80	70	90	100	110	120	120	130	130	150	140	170	150	190	160	190	170
3	0	0	0	0	0	0	0	0	0	10	0	0	10	60	40	40	60	80	80	80	100	110	110	100	120	0	140	110	150	0
4	0	0	0	0	0	0	0	0	0	0	0	10	10	20	30	40	40	50	70	70	90	80	110	100	130	110	140	120	150	120
5	0	0	0	0	0	0	0	0	0	0	0	0	10	10	30	10	50	50	60	60	90	70	100	90	120	100	130	120	150	130
6	0	0	0	0	0	0	0	0	0	0	10	20	60	30	70	60	90	70	110	90	130	100	140	120	160	130	160	140	170	140
7	0	0	0	0	0	0	0	0	0	20	10	30	20	70	60	70	90	100	100	120	120	140	140	150	150	170	170	180	180	190
8	0	0	0	0	0	0	0	0	0	10	20	20	40	30	60	50	70	70	100	80	110	90	130	100	150	110	160	120	170	120
9	0	0	0	0	0	0	20	0	40	30	60	40	80	80	110	90	120	110	140	120	160	130	160	130	170	130	180	130	180	140
10	0	0	0	0	0	20	0	20	20	50	50	60	80	90	90	110	120	110	140	120	160	140	190	140	220	150	240	160
11	0	0	0	0	0	10	40	40	90	40	120	30	160	120	190	140	220	90	240	0	260	0	270	0
12	0	0	0	0	0	0	0	20	0	0	40	40	70	0	110	100	120	120	150	130	150	150
Fig. 2i
	AP threshold (mV) for bins @
	50 ms		150 ms		250 ms		350 ms		450 ms		550 ms		650 ms		750 ms		850 ms		950 ms
Data no.	Control	ZD7288	Control	ZD7288	Control	ZD7288	Control	ZD7288	Control	ZD7288	Control	ZD7288	Control	ZD7288	Control	ZD7288	Control	ZD7288	Control	ZD7288
1	-33.5941	-33.1813	-33.5983	-32.5623	-34.7226	-31.9986	-34.2985	-31.2051	-34.4513	-31.3092	-34.1934	-30.5176	-34.9793	-30.5996	-34.6069	-29.3615	-33.9966	-28.9361	-34.0939	-28.4927
2	-37.2192	-35.6001	-37.0884	-34.175	-36.6516	-33.9559	-36.7546	-34.1022	-36.9065	-33.328	-36.3064	-33.3735	-36.9663	-32.8573	-36.4541	-32.9742	-37.3077	-32.6843	-36.8824	-32.2571
3	-32.4239	-28.0762	-33.6355	-28.068	-34.4108	-28.3443	-34.7498	-27.8211	-34.6839	-28.6302	-35.0278	-28.4075	-35.3821	-27.6555	-35.3335	-27.5104	-34.7724	-27.5926	-34.9087	-26.7665
4	-37.0232	-37.4949	-36.4398	-36.0718	-36.5665	-36.0204	-36.499	-35.5971	-36.4396	-35.4598	-36.5265	-35.182	-36.5891	-34.9596	-36.3786	-34.4832	-36.3639	-34.0512	-36.1542	-33.9757
5	-37.4527	-36.3884	-37.5864	-35.6858	-37.8065	-35.3501	-38.2298	-34.9965	-37.4276	-34.9748	-37.1733	-34.1456	-37.452	-34.1576	-37.5699	-33.0595	-37.2342	-32.1121	-36.5959	-32.3881
6	-42.7723	-41.7358	-41.6606	-38.9876	-42.1611	-38.269	-41.9064	-37.6516	-41.9788	-36.7854	-41.317	-36.0671	-41.3875	-34.9919	-40.9438	-33.7804	-40.9402	-33.344	-40.6036	-32.102
7	-37.9477	-37.5549	-39.2592	-36.6007	-39.3555	-36.4396	-39.8472	-36.0684	-39.7034	-35.6886	-39.634	-35.3139	-39.6035	-34.907	-39.5946	-34.4459	-39.4384	-34.1707	-39.4939	-33.7762
8	-35.3982	-33.2703	-35.5508	-31.6685	-35.4252	-31.2439	-35.6032	-30.9408	-35.3376	-30.0617	-34.9901	-29.5105	-34.941	-28.9516	-34.8607	-28.3427	-34.5893	-27.8605	-34.4345	-27.2427
9	-41.1947	-41.6691	-40.8264	-40.2791	-40.8671	-39.648	-40.6709	-39.3636	-40.3514	-38.7211	-40.1052	-38.5322	-39.8238	-37.8437	-39.9122	-37.6186	-39.4512	-37.1971	-39.4684	-36.7146
10	-39.9458	-40.724	-39.6847	-40.6205	-39.8672	-40.3244	-39.7242	-40.431	-39.4705	-40.0423	-39.5569	-39.9009	-39.6182	-39.7628	-39.5065	-39.8071	-39.2311	-39.4084	-39.4455	-39.1653
11	-32.6604	-31.6485	-31.2383	-29.3715	-32.4566	-30.4077	-33.0973	-30.1554	-32.902	-29.7743	-32.5989	-29.2847	-32.4312	-28.4709	-32.2283	-28.1209	-32.018	-27.0976	-31.6094	-26.3692
12	-33.1373	-32.8947	-32.9346	-31.8705	-32.4823	-31.1263	-32.3079	-30.2365	-31.7223	-29.697	-31.4941	-28.8648	-30.9608	-27.8948	-30.4304	-26.7402	-30.3436	-26.2739	-29.9789	-25.1429
13	-34.3068	-33.7045	-35.5097	-32.4989	-36.2069	-32.3885	-36.3037	-32.329	-36.6923	-31.7148	-36.6535	-31.4244	-36.7222	-31.1693	-36.4954	-30.8016	-36.4876	-30.2582	-36.2692	-29.8157

## Sheet: Figure 3e
Fig. 3e
		AP latency (ms)
		AP1		AP93
Data no.	Distance (µm)	Control	ZD7288	Control	ZD7288
1	101	0.11	0.185	0.12	0.26
2	122	0.185	0.24	0.215	0.43
3	129	0.215	0.27	0.265	0.45
4	133	0.13	0.2	0.145	0.32
5	139	0.195	0.36	0.225	0.49
6	224	0.3	0.415	0.355	0.675
7	238	0.385	0.445	0.44	0.64

## Sheet: Figure 3f
Fig. 3f
		AP latency AP93 (ms)
Data no.	Distance (µm)	Control	ZD7288
1	25	-0.07	-0.07
2	40	-0.05	-0.04
3	46	-0.01	0.01
4	47	-0.04	-0.035
5	65	0.11	0.155
6	65	0.045	0.06
7	79	0.15	0.205
8	94	0.155	0.24
9	97	0.05	0.125
10	101	0.12	0.26
11	122	0.215	0.43
12	129	0.265	0.45
13	133	0.145	0.32
14	139	0.225	0.49
15	224	0.355	0.675
16	238	0.44	0.64

## Sheet: Figure 3g
Fig. 3g
	AP velocity (m s^-1)
AP number	Control	ZD7288
1	0.605897	0.479003
2	0.610896	0.480951
3	0.622638	0.47348
4	0.598187	0.457859
5	0.610206	0.463112
6	0.594225	0.453555
7	0.606504	0.461045
8	0.607356	0.455622
9	0.596894	0.456948
10	0.596769	0.448359
11	0.602491	0.456613
12	0.603763	0.442631
13	0.584322	0.445954
14	0.590831	0.456249
15	0.574969	0.420885
16	0.59057	0.440707
17	0.590491	0.44173
18	0.586835	0.44474
19	0.588435	0.436511
20	0.583286	0.444923
21	0.572226	0.43267
22	0.57947	0.438014
23	0.578592	0.414889
24	0.576913	0.426625
25	0.584638	0.426318
26	0.578261	0.425043
27	0.593841	0.426712
28	0.585032	0.420282
29	0.566334	0.388863
30	0.542061	0.401182
31	0.569237	0.415875
32	0.57494	0.431496
33	0.54085	0.384109
34	0.567031	0.426659
35	0.559387	0.427249
36	0.563026	0.422565
37	0.550607	0.397886
38	0.537911	0.385857
39	0.557973	0.426562
40	0.554891	0.415406
41	0.570768	0.425617
42	0.538076	0.391373
43	0.540309	0.414022
44	0.549365	0.415886
45	0.565101	0.425225
46	0.535518	0.349952
47	0.544026	0.35536
48	0.551967	0.417474
49	0.566888	0.430345
50	0.551568	0.411706
51	0.539189	0.399985
52	0.541213	0.34161
53	0.569236	0.4315
54	0.535532	0.390669
55	0.53963	0.405927
56	0.552151	0.341377
57	0.539058	0.379352
58	0.567981	0.424413
59	0.579136	0.425746
60	0.555934	0.454437
61	0.559252	0.410917
62	0.566235	0.411557
63	0.532617	0.313314
64	0.56031	0.417867
65	0.540565	0.403864
66	0.511149	0.361283
67	0.518307	0.336623
68	0.533343	0.311001
69	0.525456	0.374378
70	0.540546	0.398422
71	0.54429	0.416039
72	0.511635	0.350281
73	0.55338	0.41821
74	0.540308	0.408228
75	0.537689	0.404448
76	0.544927	0.388316
77	0.555198	0.369348
78	0.551683	0.402949
79	0.553175	0.409559
80	0.501654	0.32919
81	0.518297	0.335624
82	0.520655	0.329372
83	0.525122	0.371804
84	0.556206	0.424508
85	0.543244	0.398053
86	0.513013	0.377752
87	0.541884	0.40936
88	0.505503	0.360232
89	0.548923	0.393665
90	0.502307	0.355446
91	0.496995	0.342119
92	0.543464	0.417956
93	0.51805	0.310142
94	0.516528	0.318363
95	0.538504	0.402954
96	0.516907	0.323995
97	0.534859	0.383153
98	0.507576	0.331506
99	0.510823	0.330929
100	0.520738	0.375073
101	0.519242	0.38179
102	0.5129	0.361744
103	0.544033	0.416695
104	0.538585	0.400554
105	0.499279	0.342203
106	0.522077	0.310031
107	0.521448	0.34455
108	0.514477	0.363463
109	0.543319	0.419918
110	0.546653	0.416222
111	0.529951	0.390381
112	0.522482	0.322008
113	0.540757	0.401303
114	0.495965	0.317304
115	0.534142	0.408321
116	0.502319	0.326424
117	0.542944	0.390661
118	0.519499	0.306808
119	0.545558	0.406669
120	0.508611	0.34472
121	0.505632	0.317224
122	0.54447	0.404781
123	0.507542	0.355094
124	0.529179	0.391951
125	0.501518	0.361881
126	0.527577	0.399272
127	0.52309	0.395102
128	0.494179	0.327563
129	0.498119	0.339401
130	0.534741	0.400566
131	0.535766	0.415424
132	0.496963	0.356415
133	0.494279	0.346458
134	0.501128	0.317471
135	0.499012	0.321306
136	0.504193	0.342435
137	0.527201	0.414112
138	0.533551	0.386289
139	0.541538	0.403871
140	0.517045	0.374212
141	0.53132	0.404414
142	0.511621	0.386136
143	0.525135	0.399383
144	0.516204	0.377287
145	0.495005	0.300433
146	0.491661	0.314646
147	0.50169	0.318974
148	0.528478	0.391605
149	0.498388	0.33794
150	0.509605	0.379052
151	0.529301	0.396237
152	0.491252	0.328436
153	0.499819	0.302062
154	0.502464	0.306647
155	0.499495	0.326942
156	0.502175	0.331864
157	0.514587	0.312733
158	0.519994	0.317672
159	0.536894	0.37777
160	0.524149	0.356147
161	0.547613	0.383731
162	0.542423	0.387322
163	0.535274	0.373981
164	0.550733	0.406651
165	0.538125	0.400405
166	0.518264	0.312356
167	0.535504	0.378057
168	0.54163	0.404634
169	0.52874	0.38608
170	0.525314	0.341702
171	0.526353	0.351253
172	0.518606	0.360752
173	0.530094	0.339294
174	0.524912	0.347107
175	0.527631	0.33473
176	0.526825	0.334828
177	0.534319	0.337812
178	0.537983	0.351379

## Sheet: Figure 3h
Fig. 3h
	AP initiation site (µm)
AP number	Control	ZD7288
1	33.4473	32.761
2	33.0529	31.7345
3	33.3068	32.1998
4	33.0064	32.2121
5	33.4991	32.4166
6	33.0107	32.7401
7	33.3811	32.5596
8	34.1324	32.7779
9	34.008	33.3945
10	33.4866	33.4219
11	33.8621	32.8603
12	33.872	33.2546
13	33.5399	33.1494
14	33.521	33.0815
15	33.8228	32.6604
16	33.8691	31.9712
17	33.7549	32.7624
18	34.2875	32.0533
19	33.8514	31.9959
20	33.8427	33.4092
21	33.7339	31.7423
22	33.9134	33.6081
23	32.6179	31.8626
24	33.8201	32.5148
25	34.002	31.7358
26	33.138	31.8666
27	33.9609	32.2188
28	34.3172	32.1882
29	34.1611	32.0941
30	33.9865	32.3894
31	34.0376	32.6198
32	33.6597	33.2343
33	34.1506	33.3227
34	33.3668	33.101
35	32.8872	33.3011
36	34.0517	32.9151
37	33.3078	32.657
38	34.0145	33.6027
39	33.6733	33.8124
40	34.0951	33.7692
41	34.0625	32.1481
42	34.1827	33.5232
43	33.7076	33.8162
44	33.9731	32.3993
45	34.0203	33.7626
46	33.7925	33.5453
47	34.0835	33.5077
48	33.8375	32.2994
49	33.9303	31.6668
50	33.9995	32.8843
51	33.7495	33.3159
52	34.0624	33.4894
53	33.5996	33.4772
54	33.1086	32.627
55	34.0882	33.6574
56	34.0345	33.4633
57	34.1084	33.5365
58	32.9838	32.0831
59	33.7127	33.2648
60	33.978	32.8674
61	33.96	31.8745
62	33.2456	32.2781
63	33.5545	30.1199
64	34.1096	32.1279
65	34.1457	33.8211
66	33.9285	33.7477
67	34.1167	33.5279
68	33.6171	31.743
69	34.097	33.4605
70	34.0393	33.8001
71	34.083	32.4986
72	34.1951	33.5707
73	34.0331	33.845
74	34.0958	32.4849
75	34.0979	33.7798
76	33.21	31.8291
77	33.5572	31.79
78	33.9999	32.6621
79	33.2325	32.5395
80	34.2881	33.4809
81	33.9257	33.3924
82	34.5441	33.4739
83	33.7801	33.6645
84	33.7593	33.2499
85	33.5526	32.9861
86	34.1312	33.3479
87	34.0561	32.8495
88	34.1298	33.6092
89	33.6784	31.6526
90	34.4784	33.585
91	33.9152	33.4511
92	33.6933	32.2173
93	32.5446	33.5179
94	33.8171	32.1953
95	33.7238	32.7117
96	34.111	33.3332
97	33.251	32.5329
98	32.6613	33.4824
99	34.0738	33.4507
100	34.0561	33.5316
101	34.0233	33.656
102	34.156	33.6491
103	33.7208	33.2837
104	33.2892	32.6901
105	33.8894	33.4873
106	34.0344	33.4898
107	34.1363	33.4689
108	33.7593	33.719
109	33.684	32.1965
110	32.8773	32.9624
111	34.0621	32.8429
112	33.4212	31.5254
113	33.9723	32.7211
114	33.1366	33.4765
115	33.9361	32.71
116	33.2646	33.5935
117	33.8847	33.2037
118	33.7881	33.5354
119	34.0404	33.372
120	33.4361	33.4158
121	34.0426	33.5478
122	32.4626	32.4846
123	34.1213	33.6187
124	33.7652	32.7079
125	34.1253	33.6948
126	33.7093	32.7596
127	34.0245	33.7034
128	34.1502	33.5774
129	34.1069	33.7222
130	33.6992	33.7257
131	34.2894	33.1438
132	34.1574	33.5119
133	33.8556	33.5319
134	34.15	33.5629
135	34.0868	33.4923
136	33.7896	33.5208
137	32.959	32.21
138	33.1363	33.3684
139	33.9574	32.3115
140	33.2866	33.8371
141	33.2586	32.6893
142	34.3108	33.5972
143	33.7508	32.4338
144	34.5112	32.8813
145	33.7086	33.5755
146	33.2066	33.359
147	33.7703	33.5286
148	33.7193	33.6542
149	34.1104	33.687
150	34.0548	33.734
151	34.0978	32.4453
152	34.5061	33.4818
153	33.7927	33.4046
154	33.7219	33.5266
155	33.669	33.6386
156	33.7057	33.4805
157	33.2623	33.5208
158	33.6233	33.578
159	33.515	32.3533
160	33.7739	33.8541
161	33.1935	33.9997
162	34.5364	33.6678
163	34.0131	31.7186
164	34.5588	34.1049
165	33.8866	33.0452
166	34.0423	33.5265
167	33.6219	33.7472
168	33.6087	32.5208
169	34.0142	33.1234
170	34.3247	33.6902
171	33.5167	33.5677
172	33.1677	33.4799
173	33.8821	33.6982
174	33.7566	33.7392
175	33.3899	33.7181
176	33.1245	33.622
177	33.4894	33.701
178	33.5165	33.7284

## Sheet: Figure 4
Fig. 4d
	AP ratio
Data no.	Control	ZD7288
1	1	1
2	1	0.9663
3	1	1
4	1	0.9944
5	1	1
6	1	1
7	1	1
8	1	0.6222
9	1	0.3539
10	1	0.9438
11	1	0.1124
12	1	0.7247

## Sheet: Figure 5
Fig. 5c
	Maximal hyperpolarization (mV)
Data no.	Axon Control	Axon ZD7288
1	6.2575	12.6493
2	8.1363	17.1763
3	8.047	20.7431
4	7.7521	21.9889
5	6.3525	16.4599
6	8.2987	23.6868
7	5.9685	12.5102
8	4.9869	10.6268
9	5.8196	16.05
10	11.3778	26.55
11	6.6817	14.5076
12	11.2177	28.4754
Fig. 5e
	Maximal hyperpolarization (mV)
Data no.	Soma ZD7288	Axon ZD7288
1	6.1382	12.6493
2	10.0983	17.1763
3	11.1697	20.7431
4	8.6005	21.9889
5	9.3897	16.4599
6	8.2761	23.6868
7	6.716	12.5102
8	4.234	10.6268
9	7.1828	16.05
10	13.9486	26.55
11	6.2855	14.5076
12	10.2462	28.4754
Fig. 5g
	Maximal hyperpolarization (mV)
Data no.	Control	ZD7288	ZD7288+ouabain
1	6.44	21.0734	2.3946
2	7.2889	23.4732	-1.7126
3	4.439	10.6246	-0.4195
4	4.0457	12.6658	-1.4665
5	9.6077	24.502	-1.263
6	3.8402	10.0262	-0.4086

## Sheet: Figure S1
Fig. S1b
	Whole cell h-conductance (nS) @
Data no.	-150 mV	-140 mV	-130 mV	-120 mV	-110 mV	-100 mV	-90 mV	-80 mV	-70 mV	-60 mV
1	0.24383	0.240836	0.223833	0.213884	0.180866	0.146536	0.075015	0.0343395	0.00356	0.0119161
2	0.490507	0.48829	0.467245	0.439253	0.385006	0.304786	0.199282	0.116993	0.0620487	0.0196466
3	0.257381	0.227827	0.249226	0.238147	0.226751	0.177978	0.111872	0.0486827	0.00940817	0.0117219
4	0.0933624	0.0864245	0.0820185	0.0770338	0.0662886	0.0540804	0.0344408	0.0166579	0.00978836	0.00792945
	Outside-out patch h-conductance (nS) @
Data no.	-150 mV	-140 mV	-130 mV	-120 mV	-110 mV	-100 mV	-90 mV	-80 mV	-70 mV
1	0.134912	0.139941	0.126209	0.105297	0.0541784	0.00837245	0.00288004	0.000816305	-0.00376935
2	0.205741	0.200175	0.196651	0.164327	0.0699076	0.0109486	0.00216003	-0.00571414	-0.00282701
3	0.0646455	0.0626489	0.061963	0.0478624	0.0242735	0.0107339	0.00480006	0	-0.00314112
4	0.0681588	0.0649133	0.0697083	0.0540667	0.0281572	0.00644035	-0.00120001	-0.00408153	-0.00471168
5	0.134912	0.132469	0.129633	0.111679	0.0830153	0.0257614	-0.00180002	-0.00408153	-0.00471168
6	0.0463761	0.0490624	0.0464722	0.038999	0.0233025	0.00322017	-0.00120001	0.00136051	-0.00471168
7	0.11067	0.113221	0.108843	0.0997133	0.0553435	0.0112706	-0.00180002	0.00204076	-0.00471168
Fig. S1d
	Activation time constant (ms) @
Data no.	-160 mV	-150 mV	-140 mV	-130 mV	-120 mV
1	78.7448	86.3068	132.872	199.079	330.639
2	62.888	86.4911	117.355	203.89	431.428
3	57.7214	132.545	135.3	196.726	355.505
4	70.0267	95.2634	147.583	292	465.596
5	60.5291	89.7619	109.584	150.904	229.501
6	90.0928	124.47	181.787	251.739	519.899
7	65.9346	79.9169	87.7383	157.492	239.729
8	69.4196	99.2506	130.317	207.404	367.471
	Deactivation time constant (ms) @
Data no.	-100 mV	-90 mV	-80 mV	-70 mV	-60 mV	-50 mV
1	379.926	179.041	83.8977	94.5262	58.6739	43.6195
2	331.459	166.079	94.7466	64.8876	60.0347	31.8052
3	400.584	314.224	199.849	73.2358	44.9908	29.8412
4	160.817	100.655	65.8039	62.4334	97.1355	48.1227
5	552.503	182.844	101.053	67.7585	26.6353	54.1191
6	338.301	188.175	118.388	78.7809	47.9117	34.5846
Fig. S1g
Data no.	I (pA) Control	I (pA) CsCl
1	3.05176	0.76294
2	4.57764	-0.30518
3	17.8528	2.59399
4	8.08716	0.30518
5	18.4631	-0.30518
6	16.2935	-0.26212
7	4.3512	-0.3292

## Sheet: Figure S2
Fig. S2d
	IPSC latency (ms)
	AP1		AP93
Data no.	Control	ZD7288	Control	ZD7288
1	1.12	1.2	1.17	1.62
2	1.31	1.43	1.49	2.2
3	0.96	1.06	1.01	1.54
4	1.23	1.32	1.28	1.76
5	1.41	1.5	1.6	2.03
6	1.3	1.4	1.3	2.17

[truncated: 5 more sheets: Figure S3, Figure S4, Figure S5, Figure S6, Table S1]
